# Supplementary material for: Three ARID proteins involved in chromatin remodeling PEAT complexes are targeted by the Ralstonia solanacearum effector PopP2 and contribute to bacterial wilt disease
Source: Plant J. 2025 May 13;122(3):e70205. doi: 10.1111/tpj.70205 (PMC12071340; doi:10.1111/tpj.70205)
Supplement: Supplementary file 2 — Table S1. List of acetylated K, S, and T residues detected by LC–MS/MS analyses performed on ARID2, ARID3, and ARID4 proteins co‐expressed with either PopP2 or PopP2‐C321A. [file TPJ-122-0-s001.xlsx]

## Sheet: acetylated residues
		Replicate 1		Replicate 2		Replicate 1	Replicate 2
Accession	PTM (protein position)	Spectral counts PopP2WT-3HA	Spectral counts PopP2C321A-3HA	Spectral counts PopP2WT-3HA	Spectral counts PopP2C321A-3HA	SC WT / SC C321A	SC WT / SC C321A
ARID2-eGFP	Acetyl (K434)	1				WT only
	Acetyl (K447)	4		2		WT only	WT only
	Acetyl (K462)		1	2	1	C321A only	2
	Acetyl (T466)	1	1			1
	Acetyl (K542)	1		1		WT only	WT only
	Acetyl (K644)	1				WT only
	Acetyl (K651)	3		1		WT only	WT only
	Acetyl (K654)	4	1	4		4	WT only
	Acetyl (K664)	3		1		WT only	WT only
	Acetyl (K674)	4		1		WT only	WT only
	Acetyl (K752)	1				WT only
	Acetyl (K753)	1		1		WT only	WT only
	Acetyl (S884, eGFP)	1		1	1	WT only	1
		Replicate 1		Replicate 2		Replicate 1	Replicate 2
Accession	PTM (protein position)	Spectral counts PopP2WT-3HA	Spectral counts PopP2C321A-3HA	Spectral counts PopP2WT-3HA	Spectral counts PopP2C321A-3HA	SC WT / SC C321A	SC WT / SC C321A
ARID3-eGFP	Acetyl (S77)				1		C321A only
	Acetyl (K79)	6		2		WT only	WT only
	Acetyl (K86)	2				WT only
	Acetyl (S250)	2	2		2	1	C321A only
	Acetyl (K259)	6		6	2	WT only	3
	Acetyl (K261)	11		5		WT only	WT only
	Acetyl (K268)	5				WT only
	Acetyl (K270)	1				WT only
	Acetyl (K271)	2		1		WT only	WT only
	Acetyl (K273)	5		3		WT only	WT only
	Acetyl (K279)	5				WT only
	Acetyl (K281)	3				WT only
	Acetyl (K367)	1				WT only
	Acetyl (T380)	1	1		1	1	C321A only
	Acetyl (S496, eGFP)	1	1		1	1	C321A only
	Acetyl (T507, eGFP)	2	1		2	2	C321A only
	Acetyl (K511, eGFP)	1		1		WT only	WT only
		Replicate 1		Replicate 2		Replicate 1	Replicate 2
Accession	PTM (protein position)	Spectral counts PopP2WT-3HA	Spectral counts PopP2C321A-3HA	Spectral counts PopP2WT-3HA	Spectral counts PopP2C321A-3HA	SC WT / SC C321A	SC WT / SC C321A
ARID4-eGFP	Acetyl (T5)		2	3	2	C321A only	1.5
	Acetyl (T125)		2	2	3	C321A only	0.67
	Acetyl (K208)			1			WT only
	Acetyl (K276)			1			WT only
	Acetyl (S309)		1	1	1	C321A only	1
	Acetyl (K318)	1		3		WT only	WT only
	Acetyl (K320)			3			WT only
	Acetyl (K327)		1	4	1	C321A only	4
	Acetyl (K329)			1			WT only
	Acetyl (K332)			5			WT only
	Acetyl (K338)		1	3	1	C321A only	3
	Acetyl (K426)			1			WT only
	Acetyl (T439)		1	1	1	C321A only	1
	Acetyl (S555, eGFP)		1	1	1	C321A only	1
	Acetyl (T566, eGFP)		2			C321A only
	Acetyl (K570, eGFP)			1			WT only
	Acetyl (S616, eGFP)	1				WT only
		Replicate 1		Replicate 2		Replicate 3		Replicate 1	Replicate 2	Replicate 3
Accession	PTM (protein position)	Spectral counts PopP2WT-3HA	Spectral counts PopP2C321A-3HA	Spectral counts PopP2WT-3HA	Spectral counts PopP2C321A-3HA	Spectral counts PopP2WT-3HA	Spectral counts PopP2C321A-3HA	SC WT / SC C321A	SC WT / SC C321A	SC WT / SC C321A	Position in GST-ARID3-His6
GST-ARID3-His6	Acetyl (K, GST)	1	1					1			25
	Acetyl (T, GST)		1	2		2	1	C321A only	WT only	2	80
	Acetyl (S, GST)	3	2	2	3	2	4	1.5	0.67	0.5	107
	Acetyl (K, GST)	1	1	1				1	WT only		133
	Acetyl (S, GST)			1					WT only		138
	Acetyl (K, GST)			2	1	2	1		2	2	145
	Acetyl (K, GST)	1	1		1			1	C321A only		195
	Acetyl (S, GST)		1	2	1	4	1	C321A only	2	4	252
	Acetyl (T4)	3	3	9	6	5	6	1	1.5	0.83	269
	Acetyl (S36)	3	4	2	3	6	1	0.75	0.67	6	301
	Acetyl (K79)	5		6		5		WT only	WT only	WT only	344
	Acetyl (T90)	1	1	1			1	1	WT only	C321A only	355
	Acetyl (S123)			2	1	4	3		2	1.33	388
	Acetyl (K128)	1	1			1		1		WT only	393
	Acetyl (K131)	1	1					1			396
	Acetyl (K172)	2		1		1		WT only	WT only	WT only	437
	Acetyl (T173)	2	1	1		2	2	2	WT only	1	438
	Acetyl (S250)	3	2	1	1	1	1				515
	Acetyl (K259)	2	1	2	1	1	1	2	2	1	524
	Acetyl (K261)	3	1	3		3	2	3	WT only	1.5	526
	Acetyl (K268)	7		4		4		WT only	WT only	WT only	533
	Acetyl (K271)	1						WT only			536
	Acetyl (K273)	3		2	1	2	1	WT only	2	2	538
	Acetyl (S274)				1				C321A only		539
	Acetyl (K279)	1		1	1	1	1	WT only	1	1	544
	Acetyl (K281)	4		4		4		WT only	WT only	WT only	546
	Acetyl (T284)					1				WT only	549
	Acetyl (S285)					1				WT only	550
	Acetyl (K317)	1	1					1			582
	Acetyl (K367)	1	1					1			632
	Acetyl (T380)	1	1	3	1	4	2	1	3	2	645
	Acetyl (S385)				1	1		C321A only		WT only	650
	Acetyl (K, His6)	2	1					2			670

## Sheet: Legend
	Acetyl (K) only in presence of PopP2-3HA
	Acetyl (K) only in presence of PoP2-3HA (found in more than 1 rep)
	Acetyl (K) only in presence of PoP2-3HA found in only one biological replicate or with a SCPopP2/SCPopP2-C321A ratio > or = 1,5
