# Supplementary material for: Three ARID proteins involved in chromatin remodeling PEAT complexes are targeted by the Ralstonia solanacearum effector PopP2 and contribute to bacterial wilt disease
Source: Plant J. 2025 May 13;122(3):e70205. doi: 10.1111/tpj.70205 (PMC12071340; doi:10.1111/tpj.70205)
Supplement: Supplementary file 3 — Table S2. List of bacterial strains, plasmid constructs, and oligonucleotides used in this study. [file TPJ-122-0-s003.xlsx]

## Sheet: listed materials
Table S2. Experimental models, plasmids, bacterial strains and primers used in this study
EXPERIMENTAL MODELS	DESCRIPTION	REFERENCEs
Bacerial strains
Escherichia coli
DH5𝛼	F- recA lacZ DM15	ThermoFisher
Rosetta DE3	F- ompT hsdSB(rB- mB-) gal dcm (DE3) pRARE (CamR)	Novagen
Agrobacterium tumefaciens
Agrobacterium tumefaciens strain GV3101	empty GV301 strain (RifR,GmR)	Le Roux et al., 2015
Agrobacterium tumefaciens strain GV3103	empty GV303 strain (RifR,GmR)	Le Roux et al., 2015
pB7-35S-ARID1-3Flag-Cluc	Agrobacterium tumefaciens GV3101 transformed with the indicated binary vector (GmR, SpecR)	This study
pB7-35S-ARID2-3Flag-Cluc	Agrobacterium tumefaciens GV3101 transformed with the indicated binary vector (GmR, SpecR)	This study
pB7-35S-ARID3-3Flag-Cluc	Agrobacterium tumefaciens GV3101 transformed with the indicated binary vector (GmR, SpecR)	This study
pB7-35S-ARID3-11KQ-3Flag-Cluc	Agrobacterium tumefaciens GV3101 transformed with the indicated binary vector (GmR, SpecR)	This study
pB7-35S-ARID4-3Flag-Cluc	Agrobacterium tumefaciens GV3101 transformed with the indicated binary vector (GmR, SpecR)	This study
pB7-35S-RRS1-RCterm-3Flag-Cluc	Agrobacterium tumefaciens GV3101 transformed with the indicated binary vector (GmR, SpecR)	This study
pB7-35S-GFP-3HA-Nluc	Agrobacterium tumefaciens GV3101 transformed with the indicated binary vector (GmR, SpecR)	This study
pB7-35S-GFP-3Flag-Cluc	Agrobacterium tumefaciens GV3101 transformed with the indicated binary vector (GmR, SpecR)	This study
pB7-35S-PWWP1-3Flag-Cluc	Agrobacterium tumefaciens GV3101 transformed with the indicated binary vector (GmR, SpecR)	This study
pB7-35S-PopP2-3HA-Nluc	Agrobacterium tumefaciens GV3101 transformed with the indicated binary vector (GmR, SpecR)	This study
pB7-35S-ARID3-3HA-Nluc	Agrobacterium tumefaciens GV3101 transformed with the indicated binary vector (GmR, SpecR)	This study
pB7-35S-ARID3-11KQ-3HA-Nluc	Agrobacterium tumefaciens GV3101 transformed with the indicated binary vector (GmR, SpecR)	This study
pB7-35S-ARID4-3HA-Nluc	Agrobacterium tumefaciens GV3101 transformed with the indicated binary vector (GmR, SpecR)	This study
pAM-PAT-35S-GUS-3HA	Agrobacterium tumefaciens GV3103 transformed with the indicated binary vector (GmR, CarbR)	Le Roux et al., 2015
pAM-PAT-35S-PopP2-3HA	Agrobacterium tumefaciens GV3103 transformed with the indicated binary vector (GmR, CarbR)	Le Roux et al., 2015
pAM-PAT-35S-PopP2-C321A-3HA	Agrobacterium tumefaciens GV3103 transformed with the indicated binary vector (GmR, CarbR)	Le Roux et al., 2015
pB7-35S-NbWRKY8-eGFP	Agrobacterium tumefaciens GV3103 transformed with the indicated binary vector (GmR, CarbR)	Le Roux et al., 2015
pB7-35S-ARID2-eGFP	Agrobacterium tumefaciens GV3101 transformed with the indicated binary vector (GmR, SpecR)	This study
pB7-35S-ARID3-eGFP	Agrobacterium tumefaciens GV3101 transformed with the indicated binary vector (GmR, SpecR)	This study
pB7-35S-ARID3-11KQ-eGFP	Agrobacterium tumefaciens GV3101 transformed with the indicated binary vector (GmR, SpecR)	This study
pB7-35S-ARID4-eGFP	Agrobacterium tumefaciens GV3101 transformed with the indicated binary vector (GmR, SpecR)	This study
pB7-35S-PopP2-mCherry
Saccharomyces cerevisiae
AH109	Ade-, His-, Leu-, Trp-	Clontech (Takara Bio)
Ralstonia solanacearum
GMI1000 strain		Le Roux et al., 2015
DpopP2 strain		Le Roux et al., 2015
Plant Material
Nicotiana benthamiana
Nicotiana benthamiana cv petit girard		Le Roux et al., 2015
Arabidopsis thaliana
Col-0
arid2/3/4	triple arid mutant (arid2/arid3/arid4)	Tang et al., 2018
Plasmid constructs
pB7-35S-GWY-3HA-Nluc	Destination vector used for transient expression mediated by A. tumefaciens in N. benthamiana	This study
pB7-35S-GWY-3Flag-Cluc	Destination vector used for transient expression mediated by A. tumefaciens in N. benthamiana	This study
pB7-35S-GWY-eGFP	Destination vector used for transient expression mediated by A. tumefaciens in N. benthamiana	Le Roux et al., 2015
pB7-35S-GWY-mCherry	Destination vector used for transient expression mediated by A. tumefaciens in N. benthamiana	This study
pETDuet	vector used for expression of recombinant protein in E. coli (CarbR)	Novagen
pCDFDuet-GST-GWY-His6	Destination vector used for expression of recombinant protein in E. coli	Le Roux et al., 2015
pGBG-GWY	Destination vector for expression of BD-myc-X fusion protein in yeast (KanR/ChR)	Lauber et al., 2024
pGAD-GWY	Destination vector for expression of AD-HA-X fusion protein in yeast (CarbR/ChR)	Lauber et al., 2024
pENTR207	empty pENTR vector (GmR/ChR)	Lauber et al., 2024
pGBG-BD-PopP2	for expression of BD-PopP2 in yeast (KmR)	Lauber et al., 2024
pGBG-BD-PopP2-C321A	for expression of BD-PopP2-C321A in yeast (KmR)	Lauber et al., 2024
pGBG-BD-XopJ6224-565	for expression of BD-XopJ6-224-565 in yeast (KmR)	Lauber et al., 2024
pGBKT7-p53	for expression of BD-p53 in yeast (KmR)	Takara
pGADT7-T	for expression of AD-T (T antigen) in yeast (CarbR)	Takara
pGAD-ARID1	for expression of AD-ARID1 in yeast (CarbR)	This study
pGAD-ARID2	for expression of AD-ARID2 in yeast (CarbR)	This study
pGAD-ARID3	for expression of AD-ARID3 in yeast (CarbR)	This study
pGAD-ARID3-11KQ	for expression of AD-ARID3 in yeast (CarbR)	This study
pGAD-ARID4	for expression of AD-ARID4 in yeast (CarbR)	This study
pGAD-ARID2Cterm	for expression of AD-ARID2Cterm in yeast (CarbR)	This study
pGAD-ARID3Cterm	for expression of AD-ARID3Cterm in yeast (CarbR)	This study
pGAD-ARID3-11KQCterm	for expression of AD-ARID3Cterm in yeast (CarbR)	This study
pGAD-ARID4Cterm	for expression of AD-ARID4Cterm in yeast (CarbR)	This study
pGAD-ARID3-1-92	for expression of AD-ARID3-1-92 in yeast (CarbR)	This study
pGAD-ARID3-93-236	for expression of AD-ARID3-93-236 in yeast (CarbR)	This study
pGAD-ARID3-1-236	for expression of AD-ARID3-1-236 in yeast (CarbR)	This study
pGAD-RRS1-RCterm	for expression of AD-RRS1-RCterm in yeast (CarbR)	Lauber et al., 2024
pCDFDuet-GST-ARID3-His6	for expression of GST-ARID3-His6 in E. coli (SpecR)	This study
pETDuet-PopP2-3HA	for expression of PopP2-3HA in E. coli (CarbR)	This study
pETDuet-PopP2-C321A-3HA	for expression of PopP2-C321A-3HA in E. coli (CarbR)	This study
pENTR207-ARID1	pENTR vector used for recombination into pDEST vectors containing full length ARID1 cDNA	This study
pENTR207-ARID2	pENTR vector used for recombination into pDEST vectors containing full length ARID2 cDNA	This study
pENTR207-ARID3	pENTR vector used for recombination into pDEST vectors containing full length ARID3 cDNA	This study
pENTR207-ARID3-11KQ	pENTR vector used for recombination into pDEST vectors containing full length ARID3 cDNA	This study
pENTR207-ARID4	pENTR vector used for recombination into pDEST vectors containing full length ARID4 cDNA	This study
pENTR207-ARID2Cterm	pENTR vector used for recombination into pDEST vectors for expression of ARID2Cterm	This study
pENTR207-ARID3Cterm	pENTR vector used for recombination into pDEST vectors for expression of ARID3Cterm	This study
pENTR207-ARID3-11KQCterm	pENTR vector used for recombination into pDEST vectors for expression of ARID3Cterm	This study
pENTR207-ARID4Cterm	pENTR vector used for recombination into pDEST vectors for expression of ARID4Cterm	This study
pENTR207-ARID3-1-92	pENTR vector used for recombination into pDEST vectors	This study
pENTR207-ARID3-93-236	pENTR vector used for recombination into pDEST vectors	This study
pENTR207-ARID3-1-236	pENTR vector used for recombination into pDEST vectors	This study
pENTR207-PopP2	pENTR vector used for recombination into pDEST vectors	Deslandes et al., 2003
pENTR207-PopP2-C321A	pENTR vector used for recombination into pDEST vectors	Deslandes et al., 2003
pENTR207-XopJ6-224-565	pENTR vector used for recombination into pDEST vectors	Lauber et al., 2024
pENTR207-Nco-PopP2-3HA-AvrII	for subcloning of NcoI-PopP2-AvrII fragment in pETDuet vector	This study
pENTR207-Nco-PopP2-C321A-3HA-AvrII	for subcloning of NcoI-PopP2-C321A-AvrII fragment in pETDuet vector	This study
pENTR207-PWWP1	pENTR vector used for recombination into pDEST vectors containing full length PWWP1 cDNA	This study
pENTR207-GFP	pENTR vector used for recombination into pDEST vectors containing full length GFP cDNA
pB7-ARID2-eGFP	pDEST vector used for transformation of GV3101 A. tumefaciens (SpecR)	This study
pB7-ARID3-eGFP	pDEST vector used for transformation of GV3101 A. tumefaciens (SpecR)	This study
pB7-ARID3-11KQ-eGFP	pDEST vector used for transformation of GV3101 A. tumefaciens (SpecR)	This study
pB7-ARID4-eGFP	pDEST vector used for transformation of GV3101 A. tumefaciens (SpecR)	This study
pB7-35S-NbWRKY8-eGFP	pDEST vector used for transformation of GV3101 A. tumefaciens (SpecR)	Le Roux et al., 2015
pB7-35S-ARID1-3Flag-Cluc	pDEST vector used for transformation of GV3101 A. tumefaciens (SpecR)	This study
pB7-35S-ARID2-3Flag-Cluc	pDEST vector used for transformation of GV3101 A. tumefaciens (SpecR)	This study
pB7-35S-ARID3-3Flag-Cluc	pDEST vector used for transformation of GV3101 A. tumefaciens (SpecR)	This study
pB7-35S-ARID3-11KQ-3Flag-Cluc	pDEST vector used for transformation of GV3101 A. tumefaciens (SpecR)	This study
pB7-35S-ARID4-3Flag-Cluc	pDEST vector used for transformation of GV3101 A. tumefaciens (SpecR)	This study
pB7-35S-RRS1-RCterm-3Flag-Cluc	pDEST vector used for transformation of GV3101 A. tumefaciens (SpecR)	This study
pB7-35S-GFP-3HA-Nluc	pDEST vector used for transformation of GV3101 A. tumefaciens (SpecR)	This study
pB7-35S-GFP-3Flag-Cluc	pDEST vector used for transformation of GV3101 A. tumefaciens (SpecR)	This study
pB7-35S-PWWP1-3Flag-Cluc	pDEST vector used for transformation of GV3101 A. tumefaciens (SpecR)	This study
pB7-35S-PopP2-3HA-Nluc	pDEST vector used for transformation of GV3101 A. tumefaciens (SpecR)	This study
pB7-35S-ARID3-3HA-Nluc	pDEST vector used for transformation of GV3101 A. tumefaciens (SpecR)	This study
pB7-35S-ARID3-11KQ-3HA-Nluc	pDEST vector used for transformation of GV3101 A. tumefaciens (SpecR)	This study
pB7-35S-ARID4-3HA-Nluc	pDEST vector used for transformation of GV3101 A. tumefaciens (SpecR)	This study
Primers
Primers used for cloning
AttB1-ARID1	GGGGACAAGTTTGTACAAAAAAGCAGGCTTAATGGGATCTGTTAATTGTTGT	This study
AttB2-ARID1	GGGGACCACTTTGTACAAGAAAGCTGGGTCTCGACATCTTTTTTTATTAGGC	This study
AttB1-ARID2	GGGGACAAGTTTGTACAAAAAAGCAGGCTTAATGGAGAATTTGACGGAAATA	This study
AttB2-ARID2	GGGGACCACTTTGTACAAGAAAGCTGGGTCCTCCAATTGCTCCAGAGGC	This study
AttB1-ARID3	GGGGACAAGTTTGTACAAAAAAGCAGGCTTAATGGTGGATACCGAAATGCAA	This study
AttB2-ARID3	GGGGACCACTTTGTACAAGAAAGCTGGGTCCTGCTCAAACGGAACTCGTATG	This study
AttB1-ARID4	GGGGACAAGTTTGTACAAAAAAGCAGGCTTAATGATGGCGGATACTGAAAT	This study
AttB2-ARID4	GGGGACCACTTTGTACAAGAAAGCTGGGTCCTGCTCAAATGGGACTCGCA	This study
AttB2-ARID3-236	GGGGACCACTTTGTACAAGAAAGCTGGGTCAGCTGCAGAATCTCTTCGT	This study
AttB2-ARID3-92	GGGGACCACTTTGTACAAGAAAGCTGGGTCCAGCCAAGTCTTCCTCTTTTTG	This study
AttB1-ARIDX-Cterm	GGGGACAAGTTTGTACAAAAAAGCAGGCTTAATGCGTGCTATGCAAGGTTGGCAT	This study
AttB1-ARID3-93	GGGGACAAGTTTGTACAAAAAAGCAGGCTTAATGCTGGATTCTGAGGCACAG	This study
AttB1-PWWP1	GGGGACAAGTTTGTACAAAAAAGCAGGCTTAATGGCAAGTCCAGGATCAGGT	This study
AttB2-PWWP1	GGGGACCACTTTGTACAAGAAAGCTGGGTCTTGAACTCTTCTTCTCTCGTTA	This study
AttB1-GFP	GGGGACAAGTTTGTACAAAAAAGCAGGCTTAATGAGTAAAGGAGAAGAAC	Le Roux et al., 2015
AttB2-GFP	GGGGACCACTTTGTACAAGAAAGCTGGGTCTTTGTAGAGCTCATCCATGC	Le Roux et al., 2015
AttB1-RRS1-RCterm	GGGGACAAGTTTGTACAAAAAAGCAGGCTTAATGGGTTTCGATATATGTTATA	Le Roux et al., 2015
AttB2-RRS1-RCterm	GGGGACCACTTTGTACAAGAAAGCTGGGTCAAAGTAAAAATTATAATCATCGAA	Le Roux et al., 2015
AttB1-PopP2	GGGGACAAGTTTGTACAAAAAAGCAGGCTTAATGAAGGTCAGTAGCGCAAAC	Le Roux et al., 2015
AttB2-PopP2	GGGGACCACTTTGTACAAGAAAGCTGGGTCGTTGGTATCCAATAGGGAATCC	Le Roux et al., 2015
NcoI-PopP2-F	GTTTGTACAAAAAAGCAGGCTTAGCCATGGATATCGAGGTCAGTAGCGCAAACGCA	This study
AvrII-3HA-rev	CTTTGTACAAGAAAGCTGGGTCCTAGGTTAAGATATCTTAAGCGTAATCTGGAACGTCATAT	This study
Primers used for plant genotyping
arid2-Fw	GATTTTATAATTTGGGAAAAGGGG	Tang et al., 2018
arid2-Rev	TCTACAGTGTCTTCTGCAGTAGGG	Tang et al., 2018
arid3-Rev	AAGAAACCACGAACAACTGACC	Tang et al., 2018
arid3-Fw	TTTTGTCATGATAGGTTGGCTG	Tang et al., 2018
arid4-Fw	ATGTTTGGTAGATCACAAGCACTG	Tang et al., 2018
arid4-Rev	CAACCTACCATAACCAAAATCGG	Tang et al., 2018
a CarbR, KanR, GmR, SpecR and TetR refer to resistance to carbenicillin, kanamycin, gentamycin, spectinomycin and tetracyclin, respectively.
		Cette étude
		Cette étude
AmpR, CarbR, KanR, GmR, TetR, CmR, et SpecR désignent une résistance à l'ampicillin, la carbenicilline, la kanamycine, la gentamicine, la tétracycline, le chloramphénicol, and la spectinomycine, respectivement.

## Sheet: cDNA sequences
AttB1-ARID3-AttB2 (wild-type cDNA sequence)
GGGGACAAGTTTGTACAAAAAAGCAGGCTTAATGGTGGATACCGAAATGCAAGAGCAAGATGTGACTTTTGGTGCCCTTGTTGAGACAAAGTATTTAGAGGAAGAACCTTTGGAGCCAGAAAATGATCACAACCCTAGTGAAATCCCGCAGCCCCTTCTTCTTGGAGATGGTCAGGCTAATAATGGTCATGGCATGAATGGTGGTGCTGTTGGAGTTGTTGACCACTCTGAAAGGAAGACTCGTAGGGTGCAAATGTTGAGTCCTAAGACTGAAGGTGAGAATGCCAAAAAGAGGAAGACTTGGCTGCTGGATTCTGAGGCACAGGGAACTGATGAAGCAGGGACACCGGTAGAACAAGTGGCGTTTCTAAGAGAAGTGGAGGCCTTTTACAAAGAGAG…
AttB1-ARID3-11KQ-AttB2 (acetyl-mimetic cDNA sequence)
GGGGACAAGTTTGTACAAAAAAGCAGGCTTAATGGTGGATACCGAAATGCAAGAGCAAGATGTGACTTTTGGTGCCCTTGTTGAGACAAAGTATTTAGAGGAAGAACCTTTGGAGCCAGAAAATGATCACAACCCTAGTGAAATCCCGCAGCCCCTTCTTCTTGGAGATGGTCAGGCTAATAATGGTCATGGCATGAATGGTGGTGCTGTTGGAGTTGTTGACCACTCTGAAAGGAAGACTCGTAGGGTGCAAATGTTGAGTCCTCAAACTGAAGGTGAGAATGCCCAAAAGAGGAAGACTTGGCTGCTGGATTCTGAGGCACAGGGAACTGATGAAGCAGGGACACCGGTAGAACAAGTGGCGTTTCTAAGAGAAGTGGAGGCCTTTTACAAAGAGAG…
